# Supplementary material for: Comparison of Vibrational Spectroscopic Techniques for Quantification of Water in Natural Deep Eutectic Solvents
Source: Molecules. 2022 Jul 27;27(15):4819. doi: 10.3390/molecules27154819 (PMC9370017; doi:10.3390/molecules27154819)
Supplement: Supplementary file 1 [file molecules-27-04819-s001.zip]

Archive with 1 entries (1 files):
- molecules-1814125-supplementary.pdf
